# Supplementary material for: Determination of Predominant Organic Acid Components in Malus Species: Correlation with Apple Domestication
Source: Metabolites. 2018 Oct 31;8(4):74. doi: 10.3390/metabo8040074 (PMC6316603; doi:10.3390/metabo8040074)
Supplement: Supplementary file 1 [file metabolites-08-00074-s001.zip]

Archive with 6 entries (5 files):
- Supplimentary/Fig.S1.TIF
- Supplimentary/Fig.S2.TIF
- Supplimentary/Fig.S3.tif
- Supplimentary/Fig.S4.tif
- Supplimentary/supplimental tables.docx
- Supplimentary/
